# Supplementary material for: Phylogenetic and Structure-Function Analyses of ENA ATPases: A Case Study of the ENA1 Protein from the Fungus Neurospora crassa
Source: Int J Mol Sci. 2023 Dec 30;25(1):514. doi: 10.3390/ijms25010514 (PMC10779151; doi:10.3390/ijms25010514)
Supplement: Supplementary file 1 [file ijms-25-00514-s001.zip]

Archive with 8 entries (8 files):
- .DS_Store
- Fig. S1.pdf
- Fig. S2.pdf
- Fig. S3.pdf
- manuscript.v9def.pdf
- Table S1.xlsx
- Table S2.xlsx
- Table S3.pdf
