# Supplementary material for: Phylogenetic and Structure-Function Analyses of ENA ATPases: A Case Study of the ENA1 Protein from the Fungus Neurospora crassa
Source: Int J Mol Sci. 2023 Dec 30;25(1):514. doi: 10.3390/ijms25010514 (PMC10779151; doi:10.3390/ijms25010514)
Supplement: Supplementary file 1 [file ijms-25-00514-s001.zip › Table S1.xlsx]

## Sheet: ATPases used in Fig. 1
Table S1. Information on the 72 proteins used for the construction of the phylogenetic tree of ENA ATPases in Fig. 1. Protein ID (first column), name of the organism (second column) and the phylogenetic group to which they belong (third column) are indicated
Protein ID	Organism	Phylogenetic group
XP_016603943.1	Spizellomyces punctatus DAOM BR117	Chytridiomycota
TPX54585.1	Powellomyces hirtus	Chytridiomycota
KAG4097479.1	Neocallimastix sp.	Chytridiomycota
ORX57110.1	Piromyces finnis	Chytridiomycota
KXS09138.1	Gonapodya prolifera JEL478	Chytridiomycota
jgi|Hyacur1|617083	Hyaloraphidium curvatum	Chytridiomycota
jgi|Parsed1|1151190	Paraphysoderma sedebokerense	Blastocladiomycota
OMJ16621.1	Smittium culicis	Zoopagomycota
PIA18599.1	Coemansia reversa NRRL 1564	Zoopagomycota
ORX93774.1	Basidiobolus meristosporus CBS 931.73	Zoopagomycota
KAI0223596.1	Massospora cicadina	Zoopagomycota
RKP24819.1	Syncephalis pseudoplumigaleata	Zoopagomycota
RKP10122.1	Thamnocephalis sphaerospora	Zoopagomycota
EPB83742.1	Mucor circinelloides 1006PhL	Mucoromycota
RCI03513.1	Rhizopus stolonifer	Mucoromycota
KAF9574209.1	Mortierella alpina	Mucoromycota
KAF8933568.1	Dissophora ornata	Mucoromycota
EXX53770.1	Rhizophagus irregularis DAOM 197198w	Mucoromycota
CAG8652002.1	Funneliformis mosseae	Mucoromycota
jgi|Schpo1|2564|cta3	Schizosaccharomyces pombe	Ascomycota
jgi|Sacce1|1062|YDR040C	Saccharomyces cerevisiae S288C	Ascomycota
jgi|Xylhe1|243609	Xylona heveae	Ascomycota
jgi|FoxF1003_1|156055|CE156054	Fusarium oxysporum	Ascomycota
XP_001556812.2	Botrytis cinerea B05.10	Ascomycota
MCJ1252859.1	Lignoscripta atroalba	Ascomycota
KAI2477746.1	Pyrenophora tritici-repentis	Ascomycota
KAH1930290.1	Aspergillus fumigatus	Ascomycota
KAF3210377.1	Orbilia oligospora	Ascomycota
KAF8457769.1	Terfezia claveryi	Ascomycota
TIA94643.1	Wallemia ichthyophaga	Basidiomycota
jgi|Cryne_JEC21_1|492|CNA05130	Cryptococcus neoformans	Basidiomycota
jgi|Uniuni1|781106|gw1.9.770.1	Unilacryma unispora	Basidiomycota
KAH7334748.1	Rhizoctonia solani	Basidiomycota
CAQ86600.1	Ustilago maydis	Basidiomycota
ORY89486.1	Leucosporidium creatinivorum	Basidiomycota
XP_956354.1	Neurospora crassa OR74A	Ascomycota
CCA67974.1	Serendipita indica DSM 11827	Basidiomycota
Examples of ENA proteins identified using the Hidden Markov Model
XP_002681577.1	Naegleria gruberi	Heterobolosea
TFJ86409.1	Nannochloropsis salina CCMP1776	Stramenopiles
SPQ94860.1	Plasmodiophora brassicae	Rhizaria
KAG0624727.1	Ceratodon purpureus	Streptophyta
CAD91919.1	Physcomitrium patens	Streptophyta
CBL43004.1	Riccia fluitans	Streptophyta
PTQ40346.1	Marchantia polymorpha	Streptophyta
CBL43007.1	Tetraselmis viridis	Chlorophyta
ATPases described in Ramanathan et al., 2019
XP_625857.1	Cryptosporidium parvum Iowa II	Apicomplexa
XP_766241.1	Theileria parva strain Muguga	Apicomplexa
XP_001610924.1	Babesia bovis T2Bo	Apicomplexa
XP_002140372.1	Cryptosporidium muris RN66	Apicomplexa
XP_002507786.1	Micromonas commoda	Chlorophyta
XP_002899328.1	Phytophthora infestans T30-4	Oomycota
XP_003062064.1	Micromonas pusilla CCMP1545	Chlorophyta
XP_008873575.1	Aphanomyces invadans	Oomycota
XP_009033039.1	Aureococcus anophagefferens	Stramenopiles
CEM38216.1	Vitrella brassicaformis CCMP3155	Colpodellida
CEM23227.1	Vitrella brassicaformis CCMP3155	Colpodellida
XP_013334395.1	Eimeria maxima	Apicomplexa
XP_018635122.1	Toxoplasma gondii ME49	Apicomplexa
SGX79514.1	Plasmodium vivax	Apicomplexa
OLQ04979.1	Symbiodinium microadriaticum	Dinophyceae
PFH31327.1	Besnoitia besnoiti	Apicomplexa
XP_024329152.1	Plasmodium falciparum 3D7	Apicomplexa
XP_024574184.1	Plasmopara halstedii	Oomycota
XP_028528696.1	Plasmodium gallinaceum	Apicomplexa
XP_817442.1	Trypanosoma cruzi strain CL Brener	Euglenozoa
XP_827683.1	Trypanosoma brucei brucei TREU927	Euglenozoa
AAC19126.1	Leishmania donovani	Euglenozoa
XP_003722601.1	Leishmania major strain Friedlin	Euglenozoa
XP_004184491.1	Entamoeba invadens IP1	Evosea
P2-type ATPases other than ENA (Outgroup)
BAF34369.1, Na,K ATPase	Neopyropia yezoensis	Rhodophyta
NP_999456.1, , Ca2+ SERCA ATPase	Sus scrofa 9823	Chordata
NP_001082787.1, , Ca2+ SERCA ATPase	Oryctolagus cuniculus	Chordata
