# Supplementary material for: Phylogenetic and Structure-Function Analyses of ENA ATPases: A Case Study of the ENA1 Protein from the Fungus Neurospora crassa
Source: Int J Mol Sci. 2023 Dec 30;25(1):514. doi: 10.3390/ijms25010514 (PMC10779151; doi:10.3390/ijms25010514)
Supplement: Supplementary file 1 [file ijms-25-00514-s001.zip › Table S2.xlsx]

## Sheet: ATPases used in Fig. 2
Table S2. Information on the 48 proteins used for the construction of the phylogenetic tree of Fig. 2. Numbers identifying the proteins in the tree are indicated (first column). Protein ID (second column), name of the organism (third column) and the phylogenetic group to which the ATPases belong (third column) are also indicated
Number in tree	IP Protein	Organism	P-type ATPase
1	NP_010556.1	Saccharomyces cerevisiae S288C	P1
2	BAP70371.1	Kluyveromyces marxianus	P1
3	QID83594.1	Saccharomyces pastorianus	P1
4	NP_009376.2	Saccharomyces cerevisiae S288C	P4
5	KTB23421.1	Candida glabrata	P4
6	CDH15047.1	Zygosaccharomyces bailii ISA1307	P4
7	NP_194748.1	Arabidopsis thaliana	P3
8	KAF9289521.1	Mortierella alpina	P3
9	KAF9583394.1	Lunasporangiospora selenospora	P3
10	CAB65298.1	Neurospora crassa	P2D
11	CAB46699.1	Schizosaccharomyces pombe	P2D
12	PTQ40346.1	Marchantia polymorpha	P2D
13	7W4A	Sus scrofa	P2C
14	3KDP	Sus scrofa	P2C
15	2ZXE	Squalus acanthias	P2C
16	2DQS	Oryctolagus cuniculus	P2A
17	7E7S	Homo sapiens	P2A
18	1XP5	Oryctolagus cuniculus	P2A
19	NP_010883.3	Saccharomyces cerevisiae S288C	P5
20	QLQ79227.1	Torulaspora sp. CBS 2947	P5
21	SMN18191.1	Kazachstania saulgeensis	P5
22	XP_625857.1	Cryptosporidium parvum Iowa II	New clade
23	XP_766241.1	Theileria parva strain Muguga	New clade
24	XP_001610924.1	Babesia bovis T2Bo	New clade
25	XP_002140372.1	Cryptosporidium muris RN66	New clade
26	XP_002507786.1	Micromonas commoda	New clade
27	XP_002899328.1	Phytophthora infestans T30-4	New clade
28	XP_003062064.1	Micromonas pusilla CCMP1545	New clade
29	XP_008873575.1	Aphanomyces invadans	New clade
30	XP_009033039.1	Aureococcus anophagefferens	New clade
31	CEM38216.1	Vitrella brassicaformis CCMP3155	New clade
32	CEM23227.1	Vitrella brassicaformis CCMP3155	New clade
33	XP_013334395.1	Eimeria maxima	New clade
34	XP_018635122.1	Toxoplasma gondii ME49	New clade
35	SGX79514.1	Plasmodium vivax	New clade
36	OLQ04979.1	Symbiodinium microadriaticum	New clade
37	PFH31327.1	Besnoitia besnoiti	New clade
38	XP_024329152.1	Plasmodium falciparum 3D7	New clade
39	XP_024574184.1	Plasmopara halstedii	New clade
40	XP_028528696.1	Plasmodium gallinaceum	New clade
41	UmACU1	Ustilago maydis	P2C
42	MgACU2	Magnaporthe grisea	P2C
43	ScPMR1	Saccharomyces cerevisiae	P2A
44	XP_004184491.1	Entamoeba invadens IP1	P2D
45	XP_003722601.1	Leishmania major strain Friedlin	P2D
46	XP_817442.1	Trypanosoma cruzi strain CL Brener	P2D
47	XP_001350994.1	Plasmodium falciparum 3D7	P2A
48	BAF34369.1	Neopyropia yezoensis	P2C
